# Supplementary material for: A Two-Stage Screening-to-Optimization Approach with Mechanistic Model Analysis: Enhancing Anthocyanin in Lettuce Without Yield Loss
Source: Plants (Basel). 2026 Mar 9;15(5):838. doi: 10.3390/plants15050838 (PMC12986601; doi:10.3390/plants15050838)
Supplement: Supplementary file 1 [file plants-15-00838-s001.zip]

Archive with 1 entries (1 files):
- plants-4162170 Supplementary Materials.pdf
